# Supplementary material for: The Performance and Mechanism of Sludge Reduction by the Bioaugmentation Approach
Source: Life (Basel). 2022 Oct 20;12(10):1649. doi: 10.3390/life12101649 (PMC9605661; doi:10.3390/life12101649)
Supplement: Supplementary file 1 [file life-12-01649-s001.zip]

Archive with 1 entries (1 files):
- life-1934593-supplementary.pdf
